# Supplementary material for: Comparative transcriptomic analysis of silkwormBmovo-1 and wild type silkworm ovary
Source: Sci Rep. 2015 Dec 8;5:17867. doi: 10.1038/srep17867 (PMC4672304; doi:10.1038/srep17867)
Supplement: Supplementary Table S1 [file srep17867-s1.xls]

## Sheet: Sheet1
Supplementary information Table 1 The differentially expressed genes in the ovary between the transgenic silkworm and normal silkworm
gene	function	Expression level
AB239448	gloverin 2 precursor [Bombyx mori]	up
AB480880	histone H2A-like protein 2 [Bombyx mori]	up
AB485604	Histone H4 (ISS) [Ostreococcus tauri]	up
AK377202	aliphatic nitrilase [Bombyx mori]	up
AK377464	hypothetical protein KGM_07791 [Danaus plexippus]	up
AK377554	hypothetical protein	up
AK377698	sarcalumenin [Papilio xuthus]	up
AK377795	Bombyx mori mRNA, clone: fe8d34M21	up
AK377848	Bombyx mori mRNA, clone: fe8d43I03	up
AK377918	ribosomal protein S27 [Bombyx mori]	up
AK377984	30K protein 7 [Bombyx mori]	up
AK377994	Bombyx mori mRNA, clone: ffbm22E20	up
AK378096	hypothetical protein KGM_18601 [Danaus plexippus]	up
AK378269	hypothetical protein	up
AK378378	hypothetical protein KGM_15451 [Danaus plexippus]	up
AK378518	putative mitogen-activated protein kinase kinase 1 interacting protein 1 [Danaus plexippus]	up
AK378632	sex-specific storage-protein 2 precursor [Bombyx mori]	up
AK378753	phosphoribosyl pyrophosphate synthetase [Bombyx mori]	up
AK378787	AF098304_1 hemolymph juvenile hormone binding protein precursor [Bombyx mori]	up
AK378849	hexamerin 4 [Danaus plexippus]	up
AK378890	chemosensory protein 7 precursor [Bombyx mori]	up
AK378962	heat shock protein hsp20.8 [Bombyx mori]	up
AK379131	Bombyx mori mRNA, clone: ftes05L19	up
AK379362	d-lactate dehydrognease 2 [Culex quinquefasciatus]	up
AK379506	hypothetical protein KGM_16083 [Danaus plexippus]	up
AK379610	putative threonine dehydratase catabolic [Danaus plexippus]	up
AK379680	Bombyx mori mRNA, clone: ftes24K09	up
AK379740	hypothetical protein KGM_12580 [Danaus plexippus]	up
AK379960	unknown unsecreted protein [Papilio xuthus]	up
AK380533	transport protein Sec61 gamma subunit [Bombyx mori]	up
AK380981	Bombyx mori mRNA, clone: fufe25C17	up
AK381428	Bombyx mori mRNA, clone: fufe45I19	up
AK381653	Bombyx mori mRNA, clone: fwgP08I09	up
AK381777	unknown unsecreted protein [Papilio xuthus]	up
AK382227	ELO fatty acid elongase [Heliothis virescens]	up
AK382299	PREDICTED: uncharacterized protein LOC101077311 [Takifugu rubripes]	up
AK382486	histone H2B-like protein [Danaus plexippus]	up
AK382711	histone H2A-like protein 2 [Bombyx mori]	up
AK382778	Histone H4 (ISS) [Ostreococcus tauri]	up
AK382991	mitochondrial ATP synthase coupling factor 6 [Bombyx mori]	up
AK383122	hypothetical protein KGM_20501 [Danaus plexippus]	up
AK383157	Bombyx mori mRNA, clone: fmxg04M23	up
AK383325	silkworm storage protein [Bombyx mori]	up
AK383363	fibroin P25 [Bombyx mandarina]	up
AK383392	kazal-type proteinase inhibitor precursor [Bombyx mori]	up
AK383397	Bombyx mori mRNA, clone: MFB-04J14	up
AK383432	unknown secreted protein [Papilio xuthus]	up
AK383435	Bombyx mori mRNA, clone: MFB-06C08	up
AK383438	27 kDa glycoprotein precursor [Bombyx mori]	up
AK383536	hypothetical protein	up
AK383540	ribosomal protein L35 [Bombyx mori]	up
AK383569	low molecular 30 kDa lipoprotein PBMHP-6 precursor [Bombyx mori]	up
AK383598	hypothetical protein	up
AK383619	hypothetical protein	up
AK383805	chymotrypsin inhibitor SCI-III precursor [Bombyx mori]	up
AK383817	cationic peptide CP8 precursor [Bombyx mandarina]	up
AK383835	hypothetical protein	up
AK383948	glycine cleavage system h protein [Danaus plexippus]	up
AK384136	hypothetical protein KGM_15853 [Danaus plexippus]	up
AK384267	unnamed protein product [Tetraodon nigroviridis]	up
AK384624	hypothetical protein BRAFLDRAFT_126292 [Branchiostoma floridae]	up
AK384780	ribosomal protein L37 [Bombyx mori]	up
AK384937	unknown unsecreted protein [Papilio xuthus]	up
AK385022	hypothetical protein KGM_04074 [Danaus plexippus]	up
AK385097	hypothetical protein	up
AK385321	hypothetical protein KGM_16738 [Danaus plexippus]	up
AK385468	hypothetical protein KGM_13233 [Danaus plexippus]	up
AK385788	hypothetical protein KGM_11778 [Danaus plexippus]	up
AK385800	NADH:ubiquinone dehydrogenase [Papilio xuthus]	up
AK385842	chitin deacetylase 1 [Papilio xuthus]	up
AK385882	ribosomal protein S30 [Bombyx mori]	up
AK386130	similar to CG30415 [Papilio xuthus]	up
AK386346	40S ribosomal protein S21 [Bombyx mori]	up
AK386366	40S ribosomal protein S29 [Bombyx mori]	up
AK386489	hypothetical protein KGM_09808 [Danaus plexippus]	up
AK386525	H+ transporting ATP synthase subunit g [Bombyx mori]	up
AK386667	mitochondrial import inner membrane translocase subunit Tim9A [Bombyx mori]	up
AK386766	PREDICTED: cell cycle regulator Mat89Bb homolog [Bombus impatiens]	up
AK386767	ase 12-subunit [Papilio polytes]	up
AK386777	chemosensory protein5 [Bombyx mori]	up
AK387001	hypothetical protein KGM_02595 [Danaus plexippus]	up
AK387034	hypothetical protein	up
AK387317	Bombyx mori mRNA, clone: bmov09J05	up
AK388398	RPA43_N protein [Bombyx mori]	up
AK388480	Bombyx mori mRNA, clone: fcaL20N16	up
AK388516	moderately methionine rich hexamerin precursor [Hyalophora cecropia]	up
AK388522	cuticular protein glycine-rich 10 precursor [Bombyx mori]	up
AK405839	putative goliath E3 ubiquitin ligase [Danaus plexippus]	up
AK405919	Bombyx mori mRNA, clone: fwd-22J06	up
AK405929	hypothetical protein KGM_09067 [Danaus plexippus]	up
AK406180	Bombyx mori mRNA, clone: fprW10B13	up
AK406235	Bombyx mori mRNA, clone: famL04J01	up
AK406391	retroelement polyprotein [Glyptapanteles flavicoxis]	up
AY769299	ribosomal protein L29 [Bombyx mori]	up
AY769311	hypothetical protein	up
AY769313	hypothetical protein	up
AY769341	ribosomal protein S26 [Bombyx mori]	up
AY769344	40S ribosomal protein S28 [Bombyx mori]	up
BGIBMGA000738-TA	flightin [Bombyx mori]	up
BGIBMGA000879-TA	putative restnal rod rhodopsin-sensitive cGMP 3',5'-cyclic phosphodiesterase [Danaus plexippus]	up
BGIBMGA001358-TA	hypothetical protein	up
BGIBMGA001359-TA	hypothetical protein	up
BGIBMGA001360-TA	hypothetical protein	up
BGIBMGA001361-TA	hypothetical protein	up
BGIBMGA001362-TA	hypothetical protein KGM_13606 [Danaus plexippus]	up
BGIBMGA001816-TA	retroelement polyprotein [Glyptapanteles flavicoxis]	up
BGIBMGA001860-TA	hypothetical protein	up
BGIBMGA007341-TA	hypothetical protein KGM_02599 [Danaus plexippus]	up
BGIBMGA009106-TA	glutathione S-transferase sigma 1 [Bombyx mori]	up
BGIBMGA012567-TA	coiled-coil domain containing 12-like protein [Bombyx mori]	up
BGIBMGA013108-TA	apolipophorin III precursor [Bombyx mori]	up
BGIBMGA013778-TA	putative cuticle protein CPH43 [Bombyx mori]	up
BGIBMGA014537-TA	peroxisomal membrane protein, partial [Spodoptera exigua]	up
BGIBMGA014580-TA	Histone H4 (ISS) [Ostreococcus tauri]	up
BGIBMGA014583-TA	histone H2A-like protein 2 [Bombyx mori]	up
BGIBMGA014585-TA	Histone H4 (ISS) [Ostreococcus tauri]	up
BR000490	hypothetical protein	up
DQ646411	signal recognition particle 9 kDa protein [Bombyx mori]	up
EU024295	30K protein 11 [Bombyx mori]	up
EU935619	serine protease inhibitor 18 precursor [Bombyx mori]	up
GQ426286	atf2 [Bombyx mori]	up
JN977521	30K protein 3 [Bombyx mori]	up
NM_001113276	Bombyx mori sex-specific storage-protein SP1 (Sp1), mRNA	up
AB531437	ced-6 protein [Bombyx mori]	down
AB559580	Bm8 interacting protein m-9 [Bombyx mori]	down
AB559581	Bm8 interacting protein 2d-2 [Bombyx mori]	down
AB568385	Fanconi anemia, complementation group D2 [Bombyx mori]	down
AB620072	glycosyltransferase precursor [Bombyx mori]	down
AB620075	ABC transporter [Bombyx mori]	down
AK377262	phenoloxidase subunit 2 precursor [Bombyx mori]	down
AK377779	hypothetical protein	down
AK377851	Bombyx mori mRNA, clone: fe8d44A08	down
AK377960	PREDICTED: similar to ORF2-encoded protein, partial [Hydra magnipapillata]	down
AK378074	alpha 1,2-mannosidase [Danaus plexippus]	down
AK378076	Bombyx mori mRNA, clone: ffbm43C14	down
AK378677	copper transporter [Bombyx mori]	down
AK378749	putative zinc finger protein DHHC domain containing protein [Danaus plexippus]	down
AK379207	putative Gem-associated protein [Danaus plexippus]	down
AK379365	hypothetical protein KGM_02124 [Danaus plexippus]	down
AK379697	putative gonadotropin inducible transcription factor [Danaus plexippus]	down
AK379769	hypothetical protein KGM_08742 [Danaus plexippus]	down
AK379888	hypothetical protein KGM_00849 [Danaus plexippus]	down
AK380246	hypothetical protein	down
AK380326	hypothetical protein	down
AK380667	hypothetical protein KGM_10034 [Danaus plexippus]	down
AK380675	Bombyx mori mRNA, clone: fufe08M09	down
AK380786	putative zinc finger protein [Danaus plexippus]	down
AK380808	Bombyx mori mRNA, clone: fufe16O15	down
AK380913	Bombyx mori mRNA, clone: fufe21L08	down
AK380936	PREDICTED: zinc finger protein 729-like [Danio rerio]	down
AK381004	putative KRAB box and zinc finger C2H2 type domain containing protein [Danaus plexippus]	down
AK381012	Bombyx mori mRNA, clone: fufe26K11	down
AK381031	hypothetical protein KGM_13761 [Danaus plexippus]	down
AK381097	Bombyx mori mRNA, clone: fufe30I01	down
AK381098	putative calmodulin-binding transcription activator [Danaus plexippus]	down
AK381109	Bombyx mori mRNA, clone: fufe31E08	down
AK381131	Bombyx mori mRNA, clone: fufe32D01	down
AK381181	Bombyx mori mRNA, clone: fufe34N06	down
AK381277	hypothetical protein KGM_12721 [Danaus plexippus]	down
AK381465	AMP dependent coa ligase, partial [Papilio xuthus]	down
AK381471	Bombyx mori mRNA, clone: fufe47M03	down
AK381655	Bombyx mori mRNA, clone: fwgP08K02	down
AK381747	Bombyx mori mRNA, clone: fwgP14K17	down
AK381770	Bombyx mori mRNA, clone: fwgP16B11	down
AK381809	Bombyx mori mRNA, clone: fwgP19F13	down
AK381925	hypothetical protein	down
AK382763	hypothetical protein KGM_18893 [Danaus plexippus]	down
AK382925	hypothetical protein KGM_07285 [Danaus plexippus]	down
AK382957	aminopeptidase N-9 [Bombyx mori]	down
AK383025	lactate dehydrogenase [Bombyx mori]	down
AK383100	hypothetical protein KGM_16387 [Danaus plexippus]	down
AK383106	ecdysteroid 22-kinase [Danaus plexippus]	down
AK383414	thioredoxin family Trp26 [Bombyx mori]	down
AK383607	gloverin 4-like precursor [Bombyx mori]	down
AK384312	putative ceramidase [Danaus plexippus]	down
AK384358	Bombyx mori mRNA, clone: fcaL18F01	down
AK384381	PREDICTED: AP-2 complex subunit sigma-like [Bombus terrestris]	down
AK384442	Bombyx mori mRNA, clone: fcaL22J13	down
AK384524	putative porphobilinogen deaminase [Danaus plexippus]	down
AK384807	Bombyx mori mRNA, clone: fcaL38K12	down
AK385498	hypothetical protein KGM_07656 [Danaus plexippus]	down
AK386015	hypothetical protein KGM_02406 [Danaus plexippus]	down
AK386241	mitochondrial intermembraneace translocase subunit Tim10 [Bombyx mori]	down
AK386342	hypothetical protein KGM_15772 [Danaus plexippus]	down
AK386413	insulin-related peptide binding protein precursor [Bombyx mori]	down
AK386438	malate dehydrogenase [Bombyx mori]	down
AK386847	Bombyx mori mRNA, clone: e40h00739	down
AK386969	Bombyx mori mRNA, clone: bmmt02O23	down
AK387161	hypothetical protein	down
AK387273	hypothetical protein KGM_18349 [Danaus plexippus]	down
AK387279	Bombyx mori mRNA, clone: bmov06O08	down
AK387285	Bombyx mori mRNA, clone: bmov06K18	down
AK387355	Bombyx mori mRNA, clone: bmov13J14	down
AK387411	DNA helicase [Plasmodium knowlesi strain H]	down
AK387689	hypothetical protein KGM_16950 [Danaus plexippus]	down
AK387741	Bombyx mori mRNA, clone: bmte11C24	down
AK387749	Bombyx mori mRNA, clone: bmte11I22	down
AK387809	Bombyx mori mRNA, clone: bmte15E09	down
AK387862	PREDICTED: similar to COS41.3 [Hydra magnipapillata]	down
AK387939	hypothetical protein KGM_19469 [Danaus plexippus]	down
AK388029	putative ADP-ribosylation factor-like protein 13B [Danaus plexippus]	down
AK388368	adducin [Danaus plexippus]	down
AK388409	Bombyx mori mRNA, clone: fe8d11D04	down
AK388467	hypothetical protein KGM_16555 [Danaus plexippus]	down
AK405864	Bombyx mori mRNA, clone: fwd-11F07	down
AK405932	Bombyx mori mRNA, clone: fwd-24M13	down
AK406387	PREDICTED: hypothetical protein LOC100574253 [Acyrthosiphon pisum]	down
BGIBMGA000512-TA	hypothetical protein KGM_10905 [Danaus plexippus]	down
BGIBMGA004955-TA	serine protease inhibitor 13 precursor [Bombyx mori]	down
BGIBMGA005547-TA	hypothetical protein KGM_10963 [Danaus plexippus]	down
BGIBMGA005783-TA	hypothetical protein	down
BGIBMGA006226-TA	AF132032_1 timeless [Antheraea pernyi]	down
BGIBMGA008776-TA	ancient conserved domain protein 2 [Danaus plexippus]	down
BGIBMGA008838-TA	hypothetical protein KGM_04190 [Danaus plexippus]	down
BGIBMGA009549-TA	hypothetical protein KGM_12708 [Danaus plexippus]	down
BGIBMGA010527-TA	putative xtp3-transactivated protein b [Danaus plexippus]	down
BGIBMGA010540-TA	putative non-metastatic cells 5 protein [Danaus plexippus]	down
BGIBMGA010579-TA	hypothetical protein KGM_12712 [Danaus plexippus]	down
BGIBMGA010877-TA	30K protein 18 [Bombyx mori]	down
BGIBMGA012290-TA	hypothetical protein KGM_14575 [Danaus plexippus]	down
BGIBMGA013261-TA	phosphatidylethanolamine binding protein isoform 1 [Bombyx mori]	down
BGIBMGA013329-TA	hypothetical protein	down
BGIBMGA014038-TA	hypothetical protein KGM_04496 [Danaus plexippus]	down
BGIBMGA014051-TA	programmed cell death 4a [Danaus plexippus]	down
BR000555	cuticular protein RR-1 motif 54 precursor [Bombyx mori]	down
D38159	xanthine dehydrogenase 1 [Bombyx mori]	down
DQ443207	peroxiredoxin [Bombyx mori]	down
DQ443261	ociad protein isoform 1 [Bombyx mori]	down
GU266211	1-phosphatidylinositol-4,5-bisphosphate phosphodiesterase beta-4 [Bombyx mori]	down
JN977503	yellow-f [Bombyx mori]	down
JN977523	30K protein 5 [Bombyx mori]	down
JN977530	30K protein 12 [Bombyx mori]	down
JN977537	30K protein 19 [Bombyx mori]	down
JQ070259	UDP-glycosyltransferase UGT41A1 precursor [Bombyx mori]	down
*BGIBMGAXXXXXX-TA indicated gene ID in the SilkDB (http://silkworm.genomics.org.cn/)
