# Supplementary material for: Comparative transcriptomic analysis of silkwormBmovo-1 and wild type silkworm ovary
Source: Sci Rep. 2015 Dec 8;5:17867. doi: 10.1038/srep17867 (PMC4672304; doi:10.1038/srep17867)
Supplement: Supplementary Table S2 [file srep17867-s2.xls]

## Sheet: Sheet1
Supplementary information Table 2 The gene expression only detected in the ovary of the transgenic silkworm
Gene name	Annotation	Reads Numumber
BGIBMGA000738-TA	flightin [Bombyx mori]	16
BGIBMGA010075-TA	leucokinin precursor [Bombyx mori]	7
BGIBMGA009031-TA	single-stranded-DNA-specific exonuclease recJ [Ehrlichia ruminantium str. Gardel]	6
BGIBMGA013886-TA	Drosophila melanogaster N-methyl-D-aspartate receptor-associated protein-like	5
BGIBMGA000497-TA	n-twist [Aedes aegypti]	4
BGIBMGA005111-TA	Unknow	4
BGIBMGA008270-TA	Unknow	4
BGIBMGA008406-TA	Unknow	4
BGIBMGA010717-TA	osiris 20 [Bombyx mori]	4
BGIBMGA011492-TA	cuticular protein 44-aa motif precursor [Bombyx mori]	4
BGIBMGA012604-TA	cuticular protein RR-1 motif 14 [Bombyx mori]	4
BGIBMGA012895-TA	adenosine deaminase related growth factor precursor [Bombyx mori]	4
BGIBMGA013764-TA	odorant receptor 11 [Bombyx mori]	4
BGIBMGA000015-TA	osiris 4, isoform B [Drosophila melanogaster]	3
BGIBMGA000789-TA	PREDICTED: THAP domain-containing protein 9-like [Acyrthosiphon pisum]	3
BGIBMGA002954-TA	hypothetical protein KGM_02970 [Danaus plexippus]	3
BGIBMGA004428-TA	neuropeptide receptor A5 precursor [Bombyx mori]	3
BGIBMGA004731-TA	hypothetical protein SORBIDRAFT_01g007990 [Sorghum bicolor]	3
BGIBMGA005034-TA	Similar to CG9186, isoform B [Drosophila melanogaster]	3
BGIBMGA005442-TA	UDP-glycosyltransferase UGT39C1 precursor [Bombyx mori]	3
BGIBMGA006585-TA	similar to CG30357-PA [Tribolium castaneum]"	3
BGIBMGA006675-TA	neuropeptide receptor A1 [Bombyx mori]	3
BGIBMGA007365-TA	hypothetical protein KGM_01114 [Danaus plexippus]，	3
BGIBMGA008430-TA	N-acetyltransferase 2 [Bombyx mori]	3
BGIBMGA009206-TA	succinate dehydrogenase B [Drosophila melanogaster]	3
BGIBMGA009997-TA	hypothetical protein KGM_13895 [Danaus plexippus]	3
BGIBMGA012386-TA	cytochrome P450 [Bombyx mori]	3
BGIBMGA013584-TA	molecular chaperone GroES [Flavobacteria bacterium MS024-3C]	3
BGIBMGA014498-TA	bombyxin B-1 precursor [Bombyx mori]	3
* BGIBMGAXXXXXX-TA indicated gene ID in the SilkDB (http://silkworm.genomics.org.cn/)
