# Supplementary material for: Comparative transcriptomic analysis of silkwormBmovo-1 and wild type silkworm ovary
Source: Sci Rep. 2015 Dec 8;5:17867. doi: 10.1038/srep17867 (PMC4672304; doi:10.1038/srep17867)
Supplement: Supplementary Table S3 [file srep17867-s3.xls]

## Sheet: Sheet1
Supplementary information Table 3 The gene expression only detected in the ovary of normal silkworm
Gene name	Annotation	Reads Numumber
BGIBMGA000681-TA	cuticular protein tweedle motif 1 precursor [Bombyx mori]	15
BGIBMGA001400-TA	hypothetical protein KGM_04771 [Danaus plexippus]	14
BGIBMGA005215-TA	putative testis-specific protein A2 [Danaus plexippus]	11
BGIBMGA002698-TA	alpha-esterase 3 precursor [Bombyx mori]	7
BGIBMGA004045-TA	chemosensory protein CSP1 [Bombyx mori]	7
BGIBMGA005819-TA	aquaporin transporter [Danaus plexippus]	7
BGIBMGA008236-TA	aquaporin [Bombyx mori]	7
BGIBMGA003790-TA	CG14551, isoform A [Drosophila melanogaster]	6
BGIBMGA014360-TA	Bombyx mori immune-related protein (LOC778525)	6
BGIBMGA001687-TA	twitching motility protein PilT [Ruminococcus albus]	5
BGIBMGA002339-TA	hypothetical protein KGM_01810 [Danaus plexippus]	5
BGIBMGA002994-TA	putative T-box protein H15 [Danaus plexippus]	5
BGIBMGA004970-TA	hypothetical protein KGM_17407 [Danaus plexippus]	5
BGIBMGA005026-TA	ref|XP_645848.1| hypothetical protein DDBDRAFT_0190151 [Dictyostelium discoideum AX4]	5
BGIBMGA005101-TA	gi|112983670|ref|NM_001043864.1| Bombyx mori silk gland factor-1 (SGF1)	5
BGIBMGA005256-TA	PREDICTED: autophagy-related protein 9A [Apis florea]	5
BGIBMGA008037-TA	hypothetical protein KGM_21401 [Danaus plexippus]，E3 ubiquitin-protein ligase MARCH3-like [Nasonia vitripennis]	5
BGIBMGA008463-TA	ref|XP_750980.1| extracellular protein, putative [Aspergillus fumigatus Af293]	5
BGIBMGA010408-TA	hypothetical protein KGM_05788 [Danaus plexippus]	5
BGIBMGA000168-TA	hypothetical protein KGM_06450 [Danaus plexippus]	4
BGIBMGA000713-TA	hypothetical protein KGM_10870 [Danaus plexippus]	4
BGIBMGA001586-TA	hypothetical protein Bcep1808_7377 [Burkholderia vietnamiensis G4]	4
BGIBMGA002124-TA	gi|328925134|dbj|BAK19082.1| apterous A splicing isoform type E [Bombyx mori]	4
BGIBMGA003105-TA	seminal fluid protein HACP007 [Heliconius erato]	4
BGIBMGA004427-TA	putative sugar transporter [Danaus plexippus]	4
BGIBMGA004665-TA	Metapyrocatechase 2 [Fusarium oxysporum f. sp. cubense race 4]	4
BGIBMGA006099-TA	putative Sodium/potassium-transporting ATPase subunit beta-2 [Danaus plexippus]	4
BGIBMGA006251-TA	PREDICTED: chymotrypsin inhibitor-like [Megachile rotundata]	4
BGIBMGA007055-TA	hypothetical protein KGM_14641 [Danaus plexippus]	4
BGIBMGA007818-TA	hypothetical protein KGM_12883 [Danaus plexippus]	4
BGIBMGA008818-TA	ref|NP_001037536.2| membrane-bound alkaline phosphatase [Bombyx mori]	4
BGIBMGA008877-TA	protein phosphatases pp1 regulatory subunit, putative [Pediculus humanus corporis]	4
BGIBMGA010328-TA	gi|162462783|ref|NP_001104822.1| alpha-esterase 45 [Bombyx mori]	4
BGIBMGA010329-TA	hypothetical protein KGM_15762 [Danaus plexippus]	4
BGIBMGA010678-TA	unknown secreted protein [Papilio xuthus]	4
BGIBMGA010754-TA	hypothetical protein KGM_05888 [Danaus plexippus]	4
BGIBMGA011559-TA	NM_001163906.1| Bombyx mori cuticular protein CPFL family 2 (CPFL2)	4
BGIBMGA012867-TA	peptidoglycan recognition protein S6 precursor [Bombyx mori]	4
BGIBMGA000690-TA	hypothetical protein KGM_21509 [Danaus plexippus]	3
BGIBMGA001445-TA	Bombyx mori cuticular protein RR-1 motif 20 (CPR20)	3
BGIBMGA002269-TA	Bombyx mori CYP340A2 mRNA	3
BGIBMGA002487-TA	alpha 1,2-mannosidase [Danaus plexippus]	3
BGIBMGA003329-TA	hypothetical protein KGM_12890 [Danaus plexippus]	3
BGIBMGA003871-TA	hypothetical protein KGM_21609 [Danaus plexippus]	3
BGIBMGA004288-TA	Bombyx mori uncharacterized LOC100216500 (LOC100216500)	3
BGIBMGA004627-TA	hypothetical protein KGM_08206 [Danaus plexippus]	3
BGIBMGA004883-TA	hypothetical protein [Halorubrum saccharovorum]	3
BGIBMGA005032-TA	hypothetical protein KGM_13693 [Danaus plexippus]	3
BGIBMGA006002-TA	integrin beta subunit 2 precursor [Bombyx mori]	3
BGIBMGA006696-TA	hypothetical protein KGM_00374 [Danaus plexippus]	3
BGIBMGA007272-TA	chemosensory protein CSP1 [Spodoptera exigua]	3
BGIBMGA007692-TA	hypothetical protein KGM_07560 [Danaus plexippus]	3
BGIBMGA008196-TA	Bombyx mori orthodenticle (LOC100431171)	3
BGIBMGA009822-TA	hypothetical protein Tc00.1047053404001.20 [Trypanosoma cruzi strain CL Brener]	3
BGIBMGA010880-TA	hypothetical protein KGM_11926 [Danaus plexippus]	3
BGIBMGA010917-TA	Bombyx mori yellow-fb mRNA	3
BGIBMGA011850-TA	gi|112983783|ref|NM_001043838.1| Bombyx mori allatotropin (AT)	3
BGIBMGA013559-TA	pyruvate kinase 2 [Danaus plexippus]	3
BGIBMGA013927-TA	acyl-CoA dehydrogenase [Acidaminococcus fermentans DSM 20731]	3
BGIBMGA014180-TA	hypothetical protein ARALYDRAFT_471019 [Arabidopsis lyrata subsp. lyrata]	3
BGIBMGA014209-TA	amino acid transporter protein [Danaus plexippus]	3
* BGIBMGAXXXXXX-TA indicated gene ID in the SilkDB (http://silkworm.genomics.org.cn/)
