# Supplementary material for: Comparative transcriptomic analysis of silkwormBmovo-1 and wild type silkworm ovary
Source: Sci Rep. 2015 Dec 8;5:17867. doi: 10.1038/srep17867 (PMC4672304; doi:10.1038/srep17867)
Supplement: Supplementary Table S4 [file srep17867-s4.xls]

## Sheet: Sheet1
Supplementary information Table 4 The enriched GO terms of the differentially expressed genes relative to the entire genes
GO term	gene	Expression level
Extracellular	30K protein 5 [Bombyx mori]	down
	adducin [Danaus plexippus]	down
	gloverin 4-like precursor [Bombyx mori]	down
	phenoloxidase subunit 2 precursor [Bombyx mori]	down
	putative ceramidase [Danaus plexippus]	down
Extracellular	27 kDa glycoprotein precursor [Bombyx mori]	up
	30K protein 11 [Bombyx mori]	up
	30K protein 3 [Bombyx mori]	up
	30K protein 7 [Bombyx mori]	up
	AF098304_1 hemolymph juvenile hormone binding protein precursor [Bombyx mori]	up
	apolipophorin III precursor [Bombyx mori]	up
	gloverin 2 precursor [Bombyx mori]	up
	low molecular 30 kDa lipoprotein PBMHP-6 precursor [Bombyx mori]	up
	sex-specific storage-protein 2 precursor [Bombyx mori]	up
	Bombyx mori sex-specific storage-protein SP1 (Sp1)	up
	silkworm storage protein [Bombyx mori]	up
Extracellular space	30K protein 11 [Bombyx mori]	up
	30K protein 7 [Bombyx mori]	up
	low molecular 30 kDa lipoprotein PBMHP-6 precursor [Bombyx mori]	up
	Bombyx mori sex-specific storage-protein SP1 (Sp1)	up
	sex-specific storage-protein 2 precursor [Bombyx mori]	up
	silkworm storage protein [Bombyx mori]	up
