# Supplementary material for: Comparative transcriptomic analysis of silkwormBmovo-1 and wild type silkworm ovary
Source: Sci Rep. 2015 Dec 8;5:17867. doi: 10.1038/srep17867 (PMC4672304; doi:10.1038/srep17867)
Supplement: Supplementary Table S5 [file srep17867-s5.xls]

## Sheet: Sheet1
Supplementary information Table 5 KEGG Orthology analysis of the upregulated expression genes in the ovary of transgenic silkworm
Metabolism
Carbohydrate metabolism
00030 Pentose phosphate pathway [PATH:ko00030]
gi|346708625|dbj|AK378753.1|; K00948 PRPS, prsA; ribose-phosphate pyrophosphokinase [EC:2.7.6.1]
00630 Glyoxylate and dicarboxylate metabolism [PATH:ko00630]
gi|346709468|dbj|AK383948.1|; K02437 gcvH, GCSH; glycine cleavage system H protein
Energy metabolism
00190 Oxidative phosphorylation [PATH:ko00190]
gi|346709752|dbj|AK385800.1|; K03938 NDUFS5; NADH dehydrogenase (ubiquinone) Fe-S protein 5 [EC:1.6.5.3 1.6.99.3]
gi|346708223|dbj|AK378378.1|; K03951 NDUFA7; NADH dehydrogenase (ubiquinone) 1 alpha subcomplex 7 [EC:1.6.5.3 1.6.99.3]
gi|346715558|dbj|AK384937.1|; K03958 NDUFB2; NADH dehydrogenase (ubiquinone) 1 beta subcomplex 2 [EC:1.6.5.3 1.6.99.3]
gi|346713868|dbj|AK382991.1|; K02131 ATPeF0F6, ATP5J; F-type H+-transporting ATPase subunit 6 [EC:3.6.3.14]
gi|346713639|dbj|AK386525.1|; K02140 ATPeFG, ATP5L; F-type H+-transporting ATPase subunit g [EC:3.6.3.14]
Nucleotide metabolism
00230 Purine metabolism [PATH:ko00230]
gi|346708625|dbj|AK378753.1|; K00948 PRPS, prsA; ribose-phosphate pyrophosphokinase [EC:2.7.6.1]
gi|346713505|dbj|AK388398.1|; K03004 RPA43; DNA-directed RNA polymerase I subunit RPA43
gi|346715643|dbj|AK385022.1|; K03013 RPB5, POLR2E; DNA-directed RNA polymerases I, II, and III subunit RPABC1
BGIBMGA000879-TA; K13758 PDE6D; retinal rod rhodopsin-sensitive cGMP 3',5'-cyclic phosphodiesterase subunit delta
00240 Pyrimidine metabolism [PATH:ko00240]
gi|346713505|dbj|AK388398.1|; K03004 RPA43; DNA-directed RNA polymerase I subunit RPA43
gi|346715643|dbj|AK385022.1|; K03013 RPB5, POLR2E; DNA-directed RNA polymerases I, II, and III subunit RPABC1
gi|346705087|dbj|AK377202.1|; K01431 E3.5.1.6; beta-ureidopropionase [EC:3.5.1.6]
Amino acid metabolism
00260 Glycine, serine and threonine metabolism [PATH:ko00260]
gi|346711862|dbj|AK379610.1|; K01754 E4.3.1.19, ilvA, tdcB; threonine dehydratase [EC:4.3.1.19]
00290 Valine, leucine and isoleucine biosynthesis [PATH:ko00290]
gi|346711862|dbj|AK379610.1|; K01754 E4.3.1.19, ilvA, tdcB; threonine dehydratase [EC:4.3.1.19]
Metabolism of other amino acids
00410 beta-Alanine metabolism [PATH:ko00410]
gi|346705087|dbj|AK377202.1|; K01431 E3.5.1.6; beta-ureidopropionase [EC:3.5.1.6]
00480 Glutathione metabolism [PATH:ko00480]
BGIBMGA009106-TA; K00799 GST, gst; glutathione S-transferase [EC:2.5.1.18]
Metabolism of cofactors and vitamins
00770 Pantothenate and CoA biosynthesis [PATH:ko00770]
gi|346705087|dbj|AK377202.1|; K01431 E3.5.1.6; beta-ureidopropionase [EC:3.5.1.6]
Xenobiotics biodegradation and metabolism
00980 Metabolism of xenobiotics by cytochrome P450 [PATH:ko00980]
BGIBMGA009106-TA; K00799 GST, gst; glutathione S-transferase [EC:2.5.1.18]
00982 Drug metabolism - cytochrome P450 [PATH:ko00982]
BGIBMGA009106-TA; K00799 GST, gst; glutathione S-transferase [EC:2.5.1.18]
00983 Drug metabolism - other enzymes [PATH:ko00983]
gi|346705087|dbj|AK377202.1|; K01431 E3.5.1.6; beta-ureidopropionase [EC:3.5.1.6]
Genetic Information Processing
Transcription
03020 RNA polymerase [PATH:ko03020]
gi|346715643|dbj|AK385022.1|; K03013 RPB5, POLR2E; DNA-directed RNA polymerases I, II, and III subunit RPABC1
gi|346713505|dbj|AK388398.1|; K03004 RPA43; DNA-directed RNA polymerase I subunit RPA43
03040 Spliceosome [PATH:ko03040]
gi|346714947|dbj|AK383122.1|; K12627 LSM8; U6 snRNA-associated Sm-like protein LSm8
BGIBMGA012567-TA; K12871 CCDC12; coiled-coil domain-containing protein 12
Translation
03010 Ribosome [PATH:ko03010]
gi|346713260|dbj|AK386346.1|; K02971 RP-S21e, RPS21; small subunit ribosomal protein S21e
gi|54609334|gb|AY769341.1|; K02976 RP-S26e, RPS26; small subunit ribosomal protein S26e
gi|346707629|dbj|AK377918.1|; K02978 RP-S27e, RPS27; small subunit ribosomal protein S27e
gi|54609340|gb|AY769344.1|; K02979 RP-S28e, RPS28; small subunit ribosomal protein S28e
gi|346713280|dbj|AK386366.1|; K02980 RP-S29e, RPS29; small subunit ribosomal protein S29e
gi|346710829|dbj|AK385882.1|; K02983 RP-S30e, RPS30; small subunit ribosomal protein S30e
gi|346706875|dbj|AK383835.1|; K02901 RP-L27e, RPL27; small subunit ribosomal protein L27e
gi|54609250|gb|AY769299.1|; K02905 RP-L29e, RPL29; large subunit ribosomal protein L29e
gi|346704963|dbj|AK383540.1|; K02918 RP-L35e, RPL35; large subunit ribosomal protein L35e
gi|346714369|dbj|AK384780.1|; K02922 RP-L37e, RPL37; large subunit ribosomal protein L37e
gi|54609274|gb|AY769311.1|; K02924 RP-L39e, RPL39; large subunit ribosomal protein L39e
03008 Ribosome biogenesis in eukaryotes [PATH:ko03008]
gi|346713603|dbj|AK386489.1|; K11130 NOP10, NOLA3; H/ACA ribonucleoprotein complex subunit 3
Folding, sorting and degradation
03060 Protein export [PATH:ko03060]
gi|346707132|dbj|AK380533.1|; K07342 SEC61G, SSS1, secE; protein transport protein SEC61 subunit gamma and related proteins
gi|111608114|gb|DQ646411.1|; K03109 SRP9; signal recognition particle subunit SRP9
gi|346714592|dbj|AK386767.1|; K12946 SPCS1; signal peptidase complex subunit 1 [EC:3.4.-.-]
04141 Protein processing in endoplasmic reticulum [PATH:ko04141]
gi|346707132|dbj|AK380533.1|; K07342 SEC61G, SSS1, secE; protein transport protein SEC61 subunit gamma and related proteins
gi|346710038|dbj|AK378962.1|; K09542 CRYAB; crystallin, alpha B
03018 RNA degradation [PATH:ko03018]
gi|346714947|dbj|AK383122.1|; K12627 LSM8; U6 snRNA-associated Sm-like protein LSm8
Environmental Information Processing
Membrane transport
02010 ABC transporters [PATH:ko02010]
BGIBMGA014537-TA; K05677 ABCD3, PMP70; ATP-binding cassette, subfamily D (ALD), member 3
Signal transduction
04010 MAPK signaling pathway [PATH:ko04010]
gi|346708363|dbj|AK378518.1|; K04370 MP1, MAP2K1IP1; mitogen-activated protein kinase kinase 1 interacting protein 1
gi|304421425|gb|GQ426286.1|; K04450 ATF2, CREBP1; cyclic AMP-dependent transcription factor ATF-2
04151 PI3K-Akt signaling pathway [PATH:ko04151]
gi|304421425|gb|GQ426286.1|; K04450 ATF2, CREBP1; cyclic AMP-dependent transcription factor ATF-2
Cellular Processes
Transport and catabolism
04145 Phagosome [PATH:ko04145]
gi|346707132|dbj|AK380533.1|; K07342 SEC61G, SSS1, secE; protein transport protein SEC61 subunit gamma and related proteins
04146 Peroxisome [PATH:ko04146]
BGIBMGA014537-TA; K05677 ABCD3, PMP70; ATP-binding cassette, subfamily D (ALD), member 3
Organismal Systems
Immune system
04623 Cytosolic DNA-sensing pathway [PATH:ko04623]
gi|346715643|dbj|AK385022.1|; K03013 RPB5, POLR2E; DNA-directed RNA polymerases I, II, and III subunit RPABC1
Endocrine system
04911 Insulin secretion [PATH:ko04911]
gi|304421425|gb|GQ426286.1|; K04450 ATF2, CREBP1; cyclic AMP-dependent transcription factor ATF-2
Nervous system
04728 Dopaminergic synapse [PATH:ko04728]
gi|304421425|gb|GQ426286.1|; K04450 ATF2, CREBP1; cyclic AMP-dependent transcription factor ATF-2
