# Supplementary material for: Comparative transcriptomic analysis of silkwormBmovo-1 and wild type silkworm ovary
Source: Sci Rep. 2015 Dec 8;5:17867. doi: 10.1038/srep17867 (PMC4672304; doi:10.1038/srep17867)
Supplement: Supplementary Table S6 [file srep17867-s6.xls]

## Sheet: Sheet1
Supplementary information Table 6 KEGG Orthology analysis of the downregulated expression genes in the ovary of transgenic silkworm
Metabolism
Carbohydrate metabolism
00010 Glycolysis / Gluconeogenesis [PATH:ko00010]
gi|346713902|dbj|AK383025.1|; K00016 LDH, ldh; L-lactate dehydrogenase [EC:1.1.1.27]
00040 Pentose and glucuronate interconversions [PATH:ko00040]
gi|363896181|gb|JQ070259.1|; K00699 UGT; glucuronosyltransferase [EC:2.4.1.17]
00053 Ascorbate and aldarate metabolism [PATH:ko00053]
gi|363896181|gb|JQ070259.1|; K00699 UGT; glucuronosyltransferase [EC:2.4.1.17]
00500 Starch and sucrose metabolism [PATH:ko00500]
gi|363896181|gb|JQ070259.1|; K00699 UGT; glucuronosyltransferase [EC:2.4.1.17]
00620 Pyruvate metabolism [PATH:ko00620]
gi|346713902|dbj|AK383025.1|; K00016 LDH, ldh; L-lactate dehydrogenase [EC:1.1.1.27]
gi|346713552|dbj|AK386438.1|; K00029 E1.1.1.40, maeB; malate dehydrogenase (oxaloacetate-decarboxylating)(NADP+) [EC:1.1.1.40]
00640 Propanoate metabolism [PATH:ko00640]
gi|346713902|dbj|AK383025.1|; K00016 LDH, ldh; L-lactate dehydrogenase [EC:1.1.1.27]
00562 Inositol phosphate metabolism [PATH:ko00562]
gi|283536453|gb|GU266211.1|; K05858 PLCB; phosphatidylinositol phospholipase C, beta [EC:3.1.4.11]
Energy metabolism
00710 Carbon fixation in photosynthetic organisms [PATH:ko00710]
gi|346713552|dbj|AK386438.1|; K00029 E1.1.1.40, maeB; malate dehydrogenase (oxaloacetate-decarboxylating)(NADP+) [EC:1.1.1.40]
Lipid metabolism
00140 Steroid hormone biosynthesis [PATH:ko00140]
gi|363896181|gb|JQ070259.1|; K00699 UGT; glucuronosyltransferase [EC:2.4.1.17]
00600 Sphingolipid metabolism [PATH:ko00600]
gi|346712786|dbj|AK384312.1|; K12349 ASAH2; neutral ceramidase [EC:3.5.1.23]
Nucleotide metabolism
00230 Purine metabolism [PATH:ko00230]
BGIBMGA010540-TA; K00940 E2.7.4.6, ndk; nucleoside-diphosphate kinase [EC:2.7.4.6]
gi|1434854|dbj|D38159.1|; K00106 XDH; xanthine dehydrogenase/oxidase [EC:1.17.1.4 1.17.3.2]
00240 Pyrimidine metabolism [PATH:ko00240]
BGIBMGA010540-TA; K00940 E2.7.4.6, ndk; nucleoside-diphosphate kinase [EC:2.7.4.6]
Amino acid metabolism
00270 Cysteine and methionine metabolism [PATH:ko00270]
gi|346713902|dbj|AK383025.1|; K00016 LDH, ldh; L-lactate dehydrogenase [EC:1.1.1.27]
Glycan biosynthesis and metabolism
00510 N-Glycan biosynthesis [PATH:ko00510]
gi|346713256|dbj|AK386342.1|; K03850 ALG10; alpha-1,2-glucosyltransferase [EC:2.4.1.256]
gi|346707782|dbj|AK378074.1|; K01230 MAN1; mannosyl-oligosaccharide alpha-1,2-mannosidase [EC:3.2.1.113]
00513 Various types of N-glycan biosynthesis [PATH:ko00513]
gi|346707782|dbj|AK378074.1|; K01230 MAN1; mannosyl-oligosaccharide alpha-1,2-mannosidase [EC:3.2.1.113]
Metabolism of cofactors and vitamins
00830 Retinol metabolism [PATH:ko00830]
gi|363896181|gb|JQ070259.1|; K00699 UGT; glucuronosyltransferase [EC:2.4.1.17]
00860 Porphyrin and chlorophyll metabolism [PATH:ko00860]
gi|346713996|dbj|AK384524.1|; K01749 hemC, HMBS; hydroxymethylbilane synthase [EC:2.5.1.61]
gi|363896181|gb|JQ070259.1|; K00699 UGT; glucuronosyltransferase [EC:2.4.1.17]
Biosynthesis of other secondary metabolites
00232 Caffeine metabolism [PATH:ko00232]
gi|1434854|dbj|D38159.1|; K00106 XDH; xanthine dehydrogenase/oxidase [EC:1.17.1.4 1.17.3.2]
Xenobiotics biodegradation and metabolism
00980 Metabolism of xenobiotics by cytochrome P450 [PATH:ko00980]
gi|363896181|gb|JQ070259.1|; K00699 UGT; glucuronosyltransferase [EC:2.4.1.17]
00982 Drug metabolism - cytochrome P450 [PATH:ko00982]
gi|363896181|gb|JQ070259.1|; K00699 UGT; glucuronosyltransferase [EC:2.4.1.17]
00983 Drug metabolism - other enzymes [PATH:ko00983]
gi|1434854|dbj|D38159.1|; K00106 XDH; xanthine dehydrogenase/oxidase [EC:1.17.1.4 1.17.3.2]
gi|363896181|gb|JQ070259.1|; K00699 UGT; glucuronosyltransferase [EC:2.4.1.17]
Genetic Information Processing
Folding, sorting and degradation
04141 Protein processing in endoplasmic reticulum [PATH:ko04141]
gi|346707782|dbj|AK378074.1|; K01230 MAN1; mannosyl-oligosaccharide alpha-1,2-mannosidase [EC:3.2.1.113]
BGIBMGA010527-TA; K14008 ERLEC1, XTP3B; endoplasmic reticulum lectin 1
Replication and repair
03460 Fanconi anemia pathway [PATH:ko03460]
gi|333108122|dbj|AB568385.1|; K10891 FANCD2; fanconi anemia group D2 protein
Environmental Information Processing
Membrane transport
02010 ABC transporters [PATH:ko02010]
gi|347446524|dbj|AB620075.1|; K05673 ABCC4; ATP-binding cassette, subfamily C (CFTR/MRP), member 4
Signal transduction
04310 Wnt signaling pathway [PATH:ko04310]
gi|283536453|gb|GU266211.1|; K05858 PLCB; phosphatidylinositol phospholipase C, beta [EC:3.1.4.11]
gi|300508294|dbj|AB559580.2|; K06052 JAGGED; jagged
gi|283536453|gb|GU266211.1|; K05858 PLCB; phosphatidylinositol phospholipase C, beta [EC:3.1.4.11]
gi|283536453|gb|GU266211.1|; K05858 PLCB; phosphatidylinositol phospholipase C, beta [EC:3.1.4.11]
Transport and catabolism
04142 Lysosome [PATH:ko04142]
gi|1434854|dbj|D38159.1|; K00106 XDH; xanthine dehydrogenase/oxidase [EC:1.17.1.4 1.17.3.2]
gi|283536453|gb|GU266211.1|; K05858 PLCB; phosphatidylinositol phospholipase C, beta [EC:3.1.4.11]
Endocrine system
gi|283536453|gb|GU266211.1|; K05858 PLCB; phosphatidylinositol phospholipase C, beta [EC:3.1.4.11]
gi|347446524|dbj|AB620075.1|; K05673 ABCC4; ATP-binding cassette, subfamily C (CFTR/MRP), member 4
04724 Glutamatergic synapse [PATH:ko04724]
04728 Dopaminergic synapse [PATH:ko04728]
04720 Long-term potentiation [PATH:ko04720]
04723 Retrograde endocannabinoid signaling [PATH:ko04723]
Sensory system
04713 Circadian entrainment [PATH:ko04713]
BGIBMGA006226-TA; K12074 TIM; timeless
