# Supplementary material for: Comparative transcriptomic analysis of silkwormBmovo-1 and wild type silkworm ovary
Source: Sci Rep. 2015 Dec 8;5:17867. doi: 10.1038/srep17867 (PMC4672304; doi:10.1038/srep17867)
Supplement: Supplementary Table S7 [file srep17867-s7.xls]

## Sheet: Sheet1
Supplementary information Table 7 KEGG Orthology analysis of the expression genes only detected in the ovary of transgenic silkworm
Metabolism
Carbohydrate metabolism
00020 Citrate cycle (TCA cycle) [PATH:ko00020]
BGIBMGA009206-TA; K00235 SDHB, SDH2; succinate dehydrogenase (ubiquinone) iron-sulfur subunit [EC:1.3.5.1]
00040 Pentose and glucuronate interconversions [PATH:ko00040]
gi|379698983|ref|NM_001257035.1|; K00699 UGT; glucuronosyltransferase [EC:2.4.1.17]
00053 Ascorbate and aldarate metabolism [PATH:ko00053]
gi|379698983|ref|NM_001257035.1|; K00699 UGT; glucuronosyltransferase [EC:2.4.1.17]
00500 Starch and sucrose metabolism [PATH:ko00500]
gi|379698983|ref|NM_001257035.1|; K00699 UGT; glucuronosyltransferase [EC:2.4.1.17]
Energy metabolism
00190 Oxidative phosphorylation [PATH:ko00190]
BGIBMGA009206-TA; K00235 SDHB, SDH2; succinate dehydrogenase (ubiquinone) iron-sulfur subunit [EC:1.3.5.1]
Lipid metabolism
00140 Steroid hormone biosynthesis [PATH:ko00140]
gi|261862069|dbj|AB498806.1|; K07424 CYP3A; cytochrome P450, family 3, subfamily A [EC:1.14.14.1]
gi|379698983|ref|NM_001257035.1|; K00699 UGT; glucuronosyltransferase [EC:2.4.1.17]
00591 Linoleic acid metabolism [PATH:ko00591]
gi|261862069|dbj|AB498806.1|; K07424 CYP3A; cytochrome P450, family 3, subfamily A [EC:1.14.14.1]
Nucleotide metabolism
00230 Purine metabolism [PATH:ko00230]
gi|157412313|ref|NM_001105228.1|; K01488 E3.5.4.4, ADA, add; adenosine deaminase [EC:3.5.4.4]
Metabolism of cofactors and vitamins
00830 Retinol metabolism [PATH:ko00830]
gi|261862069|dbj|AB498806.1|; K07424 CYP3A; cytochrome P450, family 3, subfamily A [EC:1.14.14.1]
gi|379698983|ref|NM_001257035.1|; K00699 UGT; glucuronosyltransferase [EC:2.4.1.17]
00860 Porphyrin and chlorophyll metabolism [PATH:ko00860]
gi|379698983|ref|NM_001257035.1|; K00699 UGT; glucuronosyltransferase [EC:2.4.1.17]
Xenobiotics biodegradation and metabolism
00627 Aminobenzoate degradation [PATH:ko00627]
gi|261862069|dbj|AB498806.1|; K07424 CYP3A; cytochrome P450, family 3, subfamily A [EC:1.14.14.1]
00980 Metabolism of xenobiotics by cytochrome P450 [PATH:ko00980]
gi|261862069|dbj|AB498806.1|; K07424 CYP3A; cytochrome P450, family 3, subfamily A [EC:1.14.14.1]
gi|379698983|ref|NM_001257035.1|; K00699 UGT; glucuronosyltransferase [EC:2.4.1.17]
00982 Drug metabolism - cytochrome P450 [PATH:ko00982]
gi|261862069|dbj|AB498806.1|; K07424 CYP3A; cytochrome P450, family 3, subfamily A [EC:1.14.14.1]
gi|379698983|ref|NM_001257035.1|; K00699 UGT; glucuronosyltransferase [EC:2.4.1.17]
00983 Drug metabolism - other enzymes [PATH:ko00983]
gi|379698983|ref|NM_001257035.1|; K00699 UGT; glucuronosyltransferase [EC:2.4.1.17]
gi|261862069|dbj|AB498806.1|; K07424 CYP3A; cytochrome P450, family 3, subfamily A [EC:1.14.14.1]
