# Supplementary material for: Comparative transcriptomic analysis of silkwormBmovo-1 and wild type silkworm ovary
Source: Sci Rep. 2015 Dec 8;5:17867. doi: 10.1038/srep17867 (PMC4672304; doi:10.1038/srep17867)
Supplement: Supplementary Table S8 [file srep17867-s8.xls]

## Sheet: Sheet1
Supplementary information Table 8 The primers used in this paper
Primers	Sequences
semi-A3-F	CTGCGTCTGGACTTGGC
semi-A3-R	CGAGGGAGCTGCTGGAT
ReSTAT-1	GGAGACGGCAACGAAGTTTTCA
ReSTAT-2	TTGGGAACGTTCGGGTACAA
RESXL-S1	CTCGCGTTACCTATTTAACATTTCG
RESXL-S2	CCTCGGTACTGCTGTTGGATTTG
RESXL-L1	GGATGTGTGAACGTTATCCGG
RESXL-L2	CCTCCTTCAGACATGCTGCCC
RefibL-1	GCCTACGCTGCACCATCGGT
RefibL-2	CTTGAACGTTGAGGATGGCG
REotu-1	GGACTGTGACAGAGGAAACGGAC
REotu-2	CCATTAGCGGATATGCTTGTACT
REBmAchi-L1	CGGAGCTGATGTTGAGAATG
REBmAchi-L2	ACCGCACTGGAGGAGTAGCC
REBmAchi-S1-1	ACAGACGGCGAGGCGGGCGA
REBmAchi-S1-2	CTAGACGGGCAGCTCGTCGG
REBmAchi-S2-1	GAACCTCGCACATCTTCCGC
REBmAchi-S2-2	ACGGCGGTCTCCACCAGCAG
REBmAchi-S3-1	GAGAGCGGCACATCTTCCGC
REBmAchi-S3-2	TCATAGATGAGAGTGGTGGTAC
ReBmAly-1	GGATGCCTGAAGACTTTGAACG
ReBmAly-2	GCCCTGGTGCAATTTGTTGA
ReBmVlg-1	GAC CTC CCA AAG AGC ATT GATG
ReBmVlg-2	ATC AGC CAC TAG GGC TAA ATCC
ReInR-1	GACGTGCTGAAGCTGAGCGTG
ReInR-2	GATACGTTCTTCTCGGTGGC
ReVg-1	CGGAGTGCCGGTCGGTGCTG
ReVg-2	GGACATGAACGGTGCTCGTGG
Reloc-1	GAGTTAGAGTTAGTAATGCCCAG
Reloc-2	AAGGATGTCCAGAACGACTCC
Re49-1	TGCTGGTACAGCTCGGCGGACC
Re49-2	GAGACACCGGTCATCTCATCGC
Renbl-1	CGTCGCCTCACTCGCGCTCT
Renbl-2	GCTGGTACTCGTGATGCCATCTG
Retif-1	AGAAGACCGTATGACAGATATG
Retif-2	CATCCTGATTGACCACGATACG
Recph5-1	AGTGGTTAGCATGCGCTCTGC
Recph5-2	CGCGCCGAAGTACAATGTCTTC
Retcs6-1	CCGACATCAATCAACTCGTCAAC
Retcs6-2	CATAAGGCAGTGCTCTTAGGTAG
relAp4-1	CACGCCTCACCACCTCAAGAAC
relAp4-2	GTCTTCTGTGGCTTCTTCGTCGG
Reupl-1	ACTATCAACACACATATTCAAG
Reupl-2	AGGCATATGACACACTGGCCACG
Reddbg-1	GGACGACCGGTACGAGCAGGA
Reddbg-2	GGCAGGTTGAGGTCTCGGAGAC
Redek-1	CTATTAGCAAGACAGCTCGT
Redek-2	CCGACTCAGATGTACATAGTGC
Rehole-1	GGACAGTCTCCGTCGAGCTATAC
Rehole-2	AGCTTGCTGAAGAGTGTCCA
Reudps-1	CGCTGAAGAAGGCACCCTTGTAG
Reudps-2	ACCAGCATGGGCTTGCCGGC
ReAbc-1	GTCTTGCATCGTGGGCAGACGG
ReAbc-2	CGTACAGAGCTATCTCCTGAGGC
refwd-1	TGACAGAGGCGCACGCGAATACA
refwd-2	CGCAGTCCAACCACATCTCCTC
RerAbl-1	CGTCATCTCATGAGTCGTGGACG
RerAbl-2	TCACTATCTCTTCGGCCACTTCC
Recq-1	GTGGAAAGTGTAGACAAGCGGCACT
Recq-2	CTGAGACCAAGTCGCCTTAATCG
Redt-1	CGGAGAGCCTCGATTCTCTGTGTG
Redt-2	GAATGCGGTGCAGACGGCGCTC
Refphe-1	GGAGGAGCTCGACAAGGAACAG
Refphe-2	CAGCATGCCGAGGATCGTGCC
RE627-F	CGTCACGCCGAAGTACGCTC
RE627-R	GTCCTACTTCTACTGATTGT
RESUV-F	CCTGCGATCTAGTAACAGGA
RESUV-R	TGCAACATGACCAGACGGTG
REVein-F	GCGCATCACGTGGTACAAGAA
REVein-R	CTTGCATTCATAGCTCGCTG
RELAc-F	TCTGTCGAGAGGCCACTCGT
RELAc-R	GTGCTCACGGCTGCGAGTCTG
REhed-F	GCAATCATCATCGCAACTTCC
REhed-R	GGACAGCATCACACTCTGGTC
REhem-F	TCAACGCGACAGGTCGGATG
REhem-R	TGTTGCGCGTTGGAGACAATC
REsAx	AGTACACTCGGACGCTGGTG
REsAx-R	CGGTGTCTCCTTGCGCTGACTGC
REBmobp-1	CCTGATCGCTTCACGCGGAG
REBmobp-2	GACCCAGGTCTTCCTCCGAA
RElAr-F	GAACGTCACAGCACTACTTGG
RElAr-R	CTGACAGTTGGACGATACACG
REIBP-R	AGGTGTACTGGCAATATGGCG
REIBP-F	GCCACGCACGTGTAGTTGCC
REBmGcy-1	CCTATGCAAGTGGTGGACCTC
REBmGcy-2	CGTTGCGTTCAGGCAGACCAG
